# Supplementary material for: Agricultural adaptations to mid-late Holocene climate change in western Türkiye
Source: Sci Rep. 2023 Jun 8;13:9349. doi: 10.1038/s41598-023-36109-0 (PMC10250297; doi:10.1038/s41598-023-36109-0)
Supplement: Supplementary file 2 — Supplementary Table 4. [file 41598_2023_36109_MOESM2_ESM.xlsx]

## Sheet: Sheet1
Grain	Site	Taxon	Period	δ13C (‰)	Δ13C	N (μg)	δ15N (‰)	%C	%N	C:N ratio
LT151	Liman Tepe	Einkorn	EB I-II			106.148	5.36803		3.0857
LT152	Liman Tepe	Einkorn	EB I-II	-23.8447	17.7684			48.1145
LT153	Liman Tepe	Einkorn	EB I-II			112.126	6.29435		3.36716
LT154	Liman Tepe	Einkorn	EB I-II			95.4862	3.82403		2.64505
LT155	Liman Tepe	Einkorn	EB I-II	-24.7595	18.7231			40.402
LT156	Liman Tepe	Einkorn	EB I-II			152.774	4.24773		4.39006
LT171	Liman Tepe	Einkorn	EB I-II	-22.147	16.0014	86.5041	5.58967	42.3516	2.41632	20.4486
LT172	Liman Tepe	Einkorn	EB I-II	-21.871	15.7147	106.149	6.26483	42.489	2.96505	16.7183
LT173	Liman Tepe	Einkorn	EB I-II			88.8621	5.9734		2.94245
LT181	Liman Tepe	Einkorn	EB I-II	-24.0043	17.3568			44.1885
LT182	Liman Tepe	Einkorn	EB I-II			100.62	4.58141		2.81063
LT183	Liman Tepe	Einkorn	EB I-II	-22.2892	16.1492	96.5932	4.30453	40.7597	2.77567	17.1321
LT191	Liman Tepe	Einkorn	EB I-II			76.3829	5.86298		2.15163
LT192	Liman Tepe	Einkorn	EB I-II	-23.3209	17.2225			46.7318
LT193	Liman Tepe	Einkorn	EB I-II	-23.3075	17.2086			45.1008
LT161	Liman Tepe	Emmer	EB I-II	-23.06	16.9509	94.4023	4.80287	39.7825	2.65175	17.5027
LT162DAB	Liman Tepe	Emmer	EB I-II	-24.1731	18.6898	77.1989	3.96872	44.8804	2.18678	23.944
LT163	Liman Tepe	Emmer	EB I-II	-25.078	19.0559	69.5767	4.33333	38.0038	1.92201	23.0684
LT164	Liman Tepe	Emmer	EB I-II	-22.2883	16.1482	107.627	4.61127	44.2173	3.02324	17.0634
LT165	Liman Tepe	Emmer	EB I-II	-24.6049	18.5616	77.8558	5.32998	42.4103	2.22445	22.2431
LT131	Liman Tepe	Lentil	EB I-II	-23.6327	17.5474	91.8075	0.612495	32.2066	3.70192	10.15
LT132	Liman Tepe	Lentil	EB I-II	-23.0566	16.9473	95.5887	1.01906	37.1421	3.76333	11.5144
LT133	Liman Tepe	Lentil	EB I-II	-24.0073	17.9379	85.4481	1.88013	38.2297	3.63609	12.2663
LT135	Liman Tepe	Lentil	EB I-II	-23.6993	17.6168	79.5723	1.49932	33.067	3.12048	12.3629
LT141	Liman Tepe	Lentil	EB I-II	-21.8437	15.6864	117.194	1.44467	42.08	4.61394	10.6402
LT142	Liman Tepe	Lentil	EB I-II	-24.691	18.6515	113.78	2.65202	41.8704	4.56947	10.6903
LT144	Liman Tepe	Lentil	EB I-II	-21.4258	15.2526	85.5701	1.02555	36.7347	3.35569	12.7715
LT145	Liman Tepe	Lentil	EB I-II	-23.0986	16.991	131.422	1.8971	41.4982	5.34238	9.06237
LT146	Liman Tepe	Lentil	EB I-II	-21.9033	15.7483	110.641	1.21946	35.5015	4.4434	9.32133
LT201DAB	Liman Tepe	Barley	MBA	-24.9472	18.9192	56.5881	6.41539	49.8257	1.6261	35.7482
LT202	Liman Tepe	Barley	MBA			66.2266	5.98298		1.89219
LT203	Liman Tepe	Barley	MBA	-22.0783	15.93			45.4
LT204	Liman Tepe	Barley	MBA	-23.1203	17.0136	72.1903	4.14712	48.795	2.02214	28.1522
LT205DAB	Liman Tepe	Barley	MBA	-22.869	16.7521	72.1827	4.52112	49.4278	1.83537	31.4192
LT206	Liman Tepe	Barley	MBA			84.5546	6.46457		2.40212
LT207	Liman Tepe	Barley	MBA	-22.6836	16.5593			49.6054
LT208	Liman Tepe	Barley	MBA	-23.8546	17.7787			47.5419
LT209	Liman Tepe	Barley	MBA	-23.7218	17.6402	100.582	6.8293	47.9662	2.81741	19.8624
LT2010	Liman Tepe	Barley	MBA	-22.0662	15.9174	66.2461	3.92533	45.7608	1.86609	28.6094
LT2011	Liman Tepe	Barley	MBA	-22.8278	16.7092	69.375	5.55844	46.7765	1.95423	27.9254
LT2012	Liman Tepe	Barley	MBA	-23.173	17.0685	55.65	5.43338	49.6521	1.60375	36.1201
LT2013	Liman Tepe	Barley	MBA			94.2131	4.22894		2.73081
LT211	Liman Tepe	Barley	MBA	-22.9267	16.8121	141.277	5.42219	46.5641	2.36555	22.965
LT212	Liman Tepe	Barley	MBA	-22.7375	16.6153	156.39	4.15352	49.8898	2.20449	26.4028
LT213	Liman Tepe	Barley	MBA	-22.7337	16.6113	210.085	4.70525	48.7162	2.1957	25.8849
LT214DAB	Liman Tepe	Barley	MBA	-23.7837	17.7048	589.644	4.89016	46.4251	2.41793	22.4004
LT215	Liman Tepe	Barley	MBA	-23.3664	17.2699	477.831	3.99311	47.9728	1.98628	28.1775
LT216	Liman Tepe	Barley	MBA	-23.4717	17.3796	647.566	3.51337	47.9732	2.62706	21.3047
LT221	Liman Tepe	Bitter vetch	MBA	-24.5594	18.5141	94.1102	0.753733	38.9598	3.74941	12.1227
LT223	Liman Tepe	Bitter vetch	MBA	-25.0858	19.064	104.571	1.41657	47.6178	4.13324	13.4408
LT224	Liman Tepe	Bitter vetch	MBA	-23.4528	17.3599	115.617	1.10793	44.7918	4.62469	11.2996
LT225	Liman Tepe	Bitter vetch	MBA	-24.1839	18.1221	90.331	1.65046	43.0886	3.58456	14.024
LT222DAB	Liman Tepe	Bitter vetch	MBA	-24.5494	18.5036	102.324	0.60963	49.9977	4.02732	14.4843
LT226	Liman Tepe	Bitter vetch	MBA	-24.8466	18.8141	88.0689	1.55527	41.8485	3.53691	13.8039
LT227	Liman Tepe	Bitter vetch	MBA	-24.7616	18.7253	81.3897	2.3528	39.8512	3.16691	14.6809
LT228	Liman Tepe	Bitter vetch	MBA	-23.6445	17.5597	106.947	1.57944	43.2725	4.26085	11.8485
LT2210	Liman Tepe	Bitter vetch	MBA	-24.1539	18.0909	109.278	0.486437	45.4504	4.38867	12.0824
LT229DAB	Liman Tepe	Bitter vetch	MBA	-23.1908	17.0871	102.343	0.743261	45.5892	4.01344	13.252
BT161	Bakla Tepe	Emmer	EB II	-23.2984	17.1991	76.558	4.05487	41.3288	1.94409	24.8018
BT162	Bakla Tepe	Emmer	EB II	-24.1969	18.1357	59.0744	2.93054	45.8209	2.31664	23.0755
BT163	Bakla Tepe	Emmer	EB II	-24.6244	18.582	75.0245	2.88289	41.2282	1.92086	25.0407
BT164	Bakla Tepe	Emmer	EB II	-23.3698	17.2735	56.4185	2.90003	44.1526	2.25674	22.8256
BT165DAB	Bakla Tepe	Emmer	EB II	-23.9953	17.9254	56.7232	3.57808	42.9812	2.25961	22.1938
BT166	Bakla Tepe	Emmer	EB II	-24.4797	18.4309	56.6099	3.63027	45.918	2.25674	22.8256
BT167	Bakla Tepe	Emmer	EB II	-23.1725	17.068	62.2775	3.19089	44.0575	2.25674	22.8256
BT168	Bakla Tepe	Emmer	EB II	-23.4253	17.3313	57.8816	4.05238	49.2799	2.25674	22.8256
BT169	Bakla Tepe	Emmer	EB II	-22.5417	16.4117	63.4965	3.92709	47.6596	2.25674	22.8256
KT32	Kocabaş Tepe	Bitter vetch	late EB III/MBA	-22.9059	16.7905	104.764	1.12358	48.2524	4.10839	13.7023
KT33	Kocabaş Tepe	Bitter vetch	late EB III/MBA	-24.6362	18.5943	93.7572	0.607672	44.9166	3.75029	13.973
KT34	Kocabaş Tepe	Bitter vetch	late EB III/MBA	-24.1006	18.0352	96.7096	2.01245	45.1968	3.77772	13.9581
KT35	Kocabaş Tepe	Bitter vetch	late EB III/MBA	-24.8201	18.7864	76.6235	1.42047	38.3574	3.0286	14.7759
KT36	Kocabaş Tepe	Bitter vetch	late EB III/MBA	-23.9527	17.881	99.5985	1.27957	41.418	3.87543	12.4686
KT37	Kocabaş Tepe	Bitter vetch	late EB III/MBA	-23.7749	17.6956	80.7266	2.28698	41.7384	3.16575	15.3818
KT38	Kocabaş Tepe	Bitter vetch	late EB III/MBA	-23.0115	16.9004	99.2704	0.935616	44.6183	4.00284	13.0044
KT39	Kocabaş Tepe	Bitter vetch	late EB III/MBA	-24.7384	18.701	85.242	1.00896	41.21	3.40968	14.1005
KT310	Kocabaş Tepe	Bitter vetch	late EB III/MBA	-23.8224	17.7451	96.4345	1.30655	45.5463	3.88849	13.6653
KT31DAB	Kocabaş Tepe	Bitter vetch	late EB III/MBA	-23.3813	17.2855	85.6278	0.976382	43.7064	3.41819	14.9171
KT11	Kocabaş Tepe	Barley	late EB III/MBA	-24.5574	18.512	324.215	3.19459	46.3298	1.31002	41.2602
KT12	Kocabaş Tepe	Barley	late EB III/MBA			472.394	4.92811		1.88787
KT13	Kocabaş Tepe	Barley	late EB III/MBA	-22.4673	16.3343	439.823	2.25033	44.6181	1.76452	29.5006
KT14	Kocabaş Tepe	Barley	late EB III/MBA	-24.8785	18.8474	364.196	5.70621	49.2105	1.53363	37.4356
KT15	Kocabaş Tepe	Barley	late EB III/MBA	-23.5306	17.441	354.953	5.57859	44.5841	1.48388	35.0533
KT16DAB	Kocabaş Tepe	Barley	late EB III/MBA	-23.6859	17.6029	416.621	4.09273	42.3944	1.77809	27.8164
K17DAB	Kocabaş Tepe	Barley	late EB III/MBA	-24.6836	18.6438	94.0955	4.31188	44.7962	1.38774	37.66
KT18	Kocabaş Tepe	Barley	late EB III/MBA	-23.3893	17.2938			42.5231
KT19	Kocabaş Tepe	Barley	late EB III/MBA	-22.3409	16.2028	460.837	4.07795	45.924	2.0093	26.665
KT110	Kocabaş Tepe	Barley	late EB III/MBA	-23.2268	17.1245	321.882	3.32441	40.549	1.40356	33.7051
